# Supplementary material for: The moonlighting RNA-binding activity of cytosolic serine hydroxymethyltransferase contributes to control compartmentalization of serine metabolism
Source: Nucleic Acids Res. 2019 Feb 27;47(8):4240–54. doi: 10.1093/nar/gkz129 (PMC6486632; doi:10.1093/nar/gkz129)
Supplement: Supplementary Data [file gkz129_supplemental_files.zip]

Archive with 2 entries (2 files):
- Guiducci-Supp-revised-FINALE.pdf
- Supplemental Table 2.xlsx
