# Supplementary material for: The moonlighting RNA-binding activity of cytosolic serine hydroxymethyltransferase contributes to control compartmentalization of serine metabolism
Source: Nucleic Acids Res. 2019 Feb 27;47(8):4240–54. doi: 10.1093/nar/gkz129 (PMC6486632; doi:10.1093/nar/gkz129)
Supplement: Supplementary Data [file gkz129_supplemental_files.zip › Supplemental Table 2.xlsx]

## Sheet: Sheet1
Supplementary Table YY: High throughput analysis of 164 5' UTR cases
Transcript ID	omiXcore	Global Score	Combined Score (mean(omiXcore, Global Score))
ENST00000524438	0.163273	1	0.581637
ENST00000396068	0.267413	1	0.633706
ENST00000348161	0.150086	1	0.575043
ENST00000591760	0.220735	0	0.110367
ENST00000529191	0.134928	1	0.567464
ENST00000425551	0.149598	0.94	0.544799
ENST00000345807	0.164126	0	0.0820628
ENST00000296677	0.179903	0.01	0.0949515
ENST00000617503	0.409404	0.13	0.269702
ENST00000409520	0.153282	0	0.076641
ENST00000519867	0.196867	1	0.598433
ENST00000426814	0.121321	0	0.0606607
ENST00000548975	0.409404	0.13	0.269702
ENST00000508902	0.160635	0	0.0803177
ENST00000548927	0.409404	0.13	0.269702
ENST00000383744	0.194927	0	0.0974633
ENST00000319670	0.173399	0	0.0866995
ENST00000492607	0.176454	0	0.0882272
ENST00000415443	0.318389	1	0.659195
ENST00000293725	0.198465	0.44	0.319233
ENST00000639342	0.211838	0	0.105919
ENST00000310418	0.164126	0	0.0820628
ENST00000515058	0.228565	1	0.614282
ENST00000635403	0.204733	0	0.102366
ENST00000378616	0.159151	0	0.0795755
ENST00000238112	0.234819	0	0.117409
ENST00000532829	0.134928	1	0.567464
ENST00000635459	0.218385	0	0.109192
ENST00000280562	0.181783	1	0.590891
ENST00000379923	0.180038	0.01	0.0950192
ENST00000443826	0.178399	0.32	0.2492
ENST00000444712	0.152008	0	0.0760042
ENST00000529631	0.134928	1	0.567464
ENST00000525165	0.132981	0.03	0.0814903
ENST00000158762	0.154183	0	0.0770913
ENST00000515437	0.160745	0.99	0.575372
ENST00000378090	0.22953	1	0.614765
ENST00000455372	0.161312	0	0.080656
ENST00000446179	0.203678	0	0.101839
ENST00000329627	0.103711	0.01	0.0568555
ENST00000310336	0.113761	0	0.0568803
ENST00000507249	0.200787	0.59	0.395393
ENST00000402311	0.162183	1	0.581091
ENST00000606523	0.106309	0	0.0531543
ENST00000512385	0.187574	0	0.093787
ENST00000341640	0.133081	0.97	0.55154
ENST00000340184	0.157096	1	0.578548
ENST00000552361	0.309579	1	0.65479
ENST00000301843	0.174429	0.54	0.357215
ENST00000599248	0.164635	0.25	0.207318
ENST00000373741	0.234394	1	0.617197
ENST00000370915	0.077733	0	0.0388665
ENST00000436787	0.185797	1	0.592898
ENST00000545948	0.218385	0	0.109192
ENST00000551707	0.139949	1	0.569975
ENST00000414037	0.212676	1	0.606338
ENST00000457483	0.193542	0	0.096771
ENST00000600005	0.191426	0.91	0.550713
ENST00000308721	0.260818	0.59	0.425409
ENST00000431424	0.193725	0	0.0968627
ENST00000518397	0.24059	0	0.120295
ENST00000330636	0.211027	0	0.105513
ENST00000587331	0.203874	0.19	0.196937
ENST00000640593	0.211838	0	0.105919
ENST00000555869	0.235102	0.93	0.582551
ENST00000507002	0.248416	1	0.624208
ENST00000545335	0.214027	0	0.107013
ENST00000509018	0.143215	0	0.0716075
ENST00000359600	0.103165	0	0.0515827
ENST00000510338	0.316254	1	0.658127
ENST00000530019	0.134928	1	0.567464
ENST00000394287	0.202293	1	0.601147
ENST00000415941	0.230274	0.02	0.125137
ENST00000522112	0.202102	0	0.101051
ENST00000440972	0.177334	1	0.588667
ENST00000553514	0.171906	0	0.085953
ENST00000591792	0.195691	0.99	0.592846
ENST00000261822	0.204733	0	0.102366
ENST00000329623	0.125407	0	0.0627033
ENST00000258873	0.453215	1	0.726608
ENST00000438862	0.149721	0.88	0.51486
ENST00000430705	0.289076	0.86	0.574538
ENST00000235932	0.265271	0.45	0.357636
ENST00000531356	0.211823	1	0.605912
ENST00000542432	0.171649	0.46	0.315824
ENST00000380172	0.255462	0.99	0.622731
ENST00000612031	0.409404	0.13	0.269702
ENST00000296137	0.173309	0.06	0.116654
ENST00000543196	0.107095	0.96	0.533547
ENST00000317757	0.263323	1	0.631661
ENST00000567276	0.143073	0.97	0.556536
ENST00000441619	0.204068	0.29	0.247034
ENST00000540699	0.158643	1	0.579322
ENST00000392432	0.219743	0	0.109871
ENST00000631317	0.260818	0.59	0.425409
ENST00000542191	0.187574	0	0.093787
ENST00000629018	0.113761	0	0.0568803
ENST00000216133	0.18794	0	0.0939698
ENST00000352536	0.246504	1	0.623252
ENST00000547743	0.168072	1	0.584036
ENST00000438549	0.120732	0	0.060366
ENST00000557495	0.320512	0	0.160256
ENST00000588033	0.270927	0	0.135464
ENST00000399821	0.229796	1	0.614898
ENST00000347300	0.147346	0.99	0.568673
ENST00000216281	0.20615	0.07	0.138075
ENST00000228289	0.146101	0.05	0.0980505
ENST00000370596	0.309491	0	0.154746
ENST00000617061	0.409404	0.13	0.269702
ENST00000427365	0.162925	0.29	0.226462
ENST00000368446	0.214748	0.01	0.112374
ENST00000556825	0.268388	1	0.634194
ENST00000575783	0.103843	1	0.551921
ENST00000522917	0.253965	0.99	0.621982
ENST00000568234	0.200838	1	0.600419
ENST00000646419	0.11083	0.15	0.130415
ENST00000372960	0.275974	0	0.137987
ENST00000515742	0.171356	0.01	0.090678
ENST00000523094	0.117994	0.93	0.523997
ENST00000440575	0.263019	0.02	0.14151
ENST00000389256	0.163338	1	0.581669
ENST00000344293	0.128992	0	0.064496
ENST00000475430	0.219362	1	0.609681
ENST00000422393	0.259793	0	0.129896
ENST00000245787	0.163478	1	0.581739
ENST00000372966	0.275974	0	0.137987
ENST00000542438	0.154143	0	0.0770715
ENST00000413869	0.263323	1	0.631661
ENST00000227524	0.0910955	0.1	0.0955478
ENST00000639876	0.257598	1	0.628799
ENST00000257829	0.146298	1	0.573149
ENST00000533131	0.212111	1	0.606055
ENST00000529196	0.239343	1	0.619672
ENST00000548044	0.183615	0	0.0918073
ENST00000468747	0.149974	0	0.074987
ENST00000378919	0.138415	1	0.569208
ENST00000369297	0.349964	0	0.174982
ENST00000271583	0.109917	0.84	0.474958
ENST00000316519	0.24122	0.5	0.37061
ENST00000468811	0.312158	0.03	0.171079
ENST00000400242	0.125327	0.01	0.0676633
ENST00000438964	0.150295	0.99	0.570148
ENST00000405022	0.121399	0.14	0.1307
ENST00000446070	0.145885	0.01	0.0779425
ENST00000612773	0.409404	0.13	0.269702
ENST00000368136	0.232546	0	0.116273
ENST00000618584	0.409404	0.13	0.269702
ENST00000632379	0.244723	0	0.122361
ENST00000627517	0.194927	0	0.0974633
ENST00000611023	0.150915	1	0.575457
ENST00000394241	0.205732	0	0.102866
ENST00000520270	0.261396	0	0.130698
ENST00000410022	0.18975	1	0.594875
ENST00000400913	0.128528	0	0.0642642
ENST00000420456	0.360303	0.66	0.510151
ENST00000358939	0.189729	0.03	0.109865
ENST00000383607	0.262966	0	0.131483
ENST00000300619	0.146813	0.98	0.563406
ENST00000492141	0.142448	0	0.071224
ENST00000335459	0.153282	0	0.076641
ENST00000326912	0.141954	1	0.570977
ENST00000468110	0.186884	1	0.593442
ENST00000424697	0.192387	1	0.596194
ENST00000448638	0.207942	0.01	0.108971
